# Supplementary material for: Phenotypic Plasticity and Effects of Selection on Cell Division Symmetry in Escherichia coli
Source: PLoS One. 2011 Jan 10;6(1):e14516. doi: 10.1371/journal.pone.0014516 (PMC3018420; doi:10.1371/journal.pone.0014516)
Supplement: Dataset S1 — Raw data on cell division time asymmetry indices. (0.08 MB XLS) [file pone.0014516.s002.xls]

## Sheet: Wild strain replicates
Strain -	Strain 1 (Wild)									Strain 2 (Wild)									Strain 3 (Wild)
	Replicate 1		Replicate 2		Replicate 3		Replicate 4			Replicate 1		Replicate 2		Replicate 3		Replicate 4			Replicate 1		Replicate 2		Replicate 3		Replicate 4
Current glucose concentration -	High (10 mg/ml)	Low (0.1 mg/ml)	High (10 mg/ml)	Low (0.1 mg/ml)	High (10 mg/ml)	Low (0.1 mg/ml)	High (10 mg/ml)	Low (0.1 mg/ml)		High (10 mg/ml)	Low (0.1 mg/ml)	High (10 mg/ml)	Low (0.1 mg/ml)	High (10 mg/ml)	Low (0.1 mg/ml)	High (10 mg/ml)	Low (0.1 mg/ml)		High (10 mg/ml)	Low (0.1 mg/ml)	High (10 mg/ml)	Low (0.1 mg/ml)	High (10 mg/ml)	Low (0.1 mg/ml)	High (10 mg/ml)	Low (0.1 mg/ml)
	0	0	0	0	0	0	0.0204082	0		0	0	0	0	0	0	0	0		0	0	0.0152672	0	0.0437956	0	0.0222222	0
	0	0	0	0	0	0	0.0263158	0		0	0	0	0	0	0	0	0		0	0	0.0190476	0	0.0720721	0	0.0229885	0
The columns in the tables given represent strain - selection - current glucose concentration of the experiment. The values under the columns headings show index of cell division time asymmetry (Described in MS) for each sister pair of the cell division of the monitored slide of respective selection - current glucose combination.	0.0425532	0	0	0	0.0213523	0	0.0307692	0		0	0	0	0	0.0384615	0	0.0152672	0		0	0	0.0307692	0	0.0740741	0	0.0277778	0
	0.0659341	0	0.0129032	0	0.0784314	0	0.0550459	0		0.0176991	0	0	0	0.0430108	0	0.0232558	0		0	0	0.0346821	0	0.0987654	0.0101523	0.03125	0
	0.0674157	0	0.0134228	0	0.08	0	0.0555556	0		0.0273973	0	0	0	0.0454545	0	0.0322581	0		0.0621118	0	0.0428571	0	0.105263	0.0124224	0.0322581	0
	0.0701754	0	0.0190476	0	0.0854701	0	0.0571429	0		0.0425532	0	0.0162602	0	0.0582524	0	0.0392157	0		0.0676329	0.0224719	0.0437956	0	0.121212	0.0276498	0.0437956	0
	0.0847458	0	0.0235294	0	0.0944206	0	0.0655738	0		0.0430108	0.0215054	0.0168067	0	0.0631579	0	0.0495868	0		0.0689655	0.0338983	0.0487805	0	0.12766	0.0303951	0.0449438	0
	0.0952381	0	0.0338983	0	0.0973783	0	0.0659341	0		0.0571429	0.021978	0.019802	0	0.0732984	0	0.0606061	0		0.071066	0.0472441	0.0606061	0	0.129496	0.0879765	0.0487805	0
	0.097561	0	0.0437956	0	0.114943	0	0.0674157	0		0.0638298	0.0253165	0.0246914	0	0.0773481	0	0.0689655	0		0.0729927	0.057971	0.0615385	0	0.143541	0.121739	0.0657277	0.00790514
	0.0983607	0	0.0492611	0	0.119522	0	0.0674157	0		0.0826446	0.025974	0.027027	0	0.0813008	0	0.070922	0		0.0900901	0.0882353	0.0627803	0	0.144	0.144681	0.0662252	0.0129032
	0.0990099	0	0.0512821	0	0.128079	0	0.08	0.0229885		0.0826446	0.028169	0.03125	0	0.110429	0	0.0740741	0		0.105263	0.0967742	0.0634921	0	0.157895	0.218978	0.0677966	0.0155039
	0.0994475	0.0215054	0.0558659	0	0.147059	0	0.0857143	0.0246914		0.089172	0.0298507	0.0344828	0	0.113636	0.0165289	0.0826446	0		0.147059	0.0979021	0.0653595	0	0.193548	0.27027	0.0869565	0.0168067
	0.108108	0.021978	0.0558659	0	0.173077	0.00677966	0.0917431	0.0253165		0.113208	0.0487805	0.0350877	0	0.121212	0.0338983	0.105263	0.0165289		0.151899	0.10687	0.0719424	0	0.201835		0.0939597	0.017094
	0.112676	0.0229885	0.0666667	0	0.174419	0.0100503	0.0952381	0.0273973		0.125	0.0487805	0.0368098	0	0.133333	0.0487805	0.111111	0.0168067		0.176871	0.112	0.0754717	0	0.210526		0.0952381	0.019802
	0.115385	0.0253165	0.0813008	0	0.193879	0.028169	0.097561	0.0327869		0.126582	0.05	0.0504202	0	0.136986	0.0555556	0.117647	0.0168067		0.194872	0.120805	0.0769231	0	0.218487		0.0965517	0.030303
	0.121212	0.025974	0.0854701	0	0.210863	0.0344828	0.117647	0.0363636		0.12844	0.05	0.0512821	0	0.148148	0.0655738	0.123894	0.0183486		0.2	0.174497	0.0782123	0	0.222222		0.097561	0.0327869
	0.122449	0.0266667	0.1	0	0.212766	0.0456621	0.12	0.0392157		0.129496	0.0588235	0.0540541	0	0.162162	0.0666667	0.125	0.021978		0.2	0.184615	0.0821918	0	0.229299		0.1	0.0384615
	0.123894	0.0273973	0.1	0.0136054	0.227545	0.0544747	0.12	0.0444444		0.140845	0.0606061	0.0625	0	0.191489	0.0674157	0.125	0.0246914		0.208589	0.197531	0.103448	0	0.241135		0.105263	0.0398406
	0.133333	0.028169	0.102041	0.015748	0.227545	0.0645161	0.123894	0.0454545		0.166667	0.0645161	0.0769231	0	0.196078	0.0689655	0.135593	0.0253165		0.244898	0.210526	0.111111	0.0143885	0.269231		0.112676	0.0487805
	0.133333	0.0327869	0.102857	0.0263158	0.229008	0.0722892	0.126582	0.0526316		0.210526	0.0659341	0.0821918	0	0.196721	0.0826446	0.139535	0.0253165		0.25	0.214876	0.111801	0.0229885	0.281481		0.113208	0.0512821
	0.137931	0.0384615	0.103704	0.030303	0.243902	0.0729927	0.126984	0.0526316		0.227848	0.0705882	0.084507	0.016	0.197183	0.0826446	0.145251	0.0344828		0.266667	0.222222	0.112676	0.025641	0.310345		0.121212	0.0615385
	0.145455	0.0434783	0.109091	0.030303	0.25	0.08	0.131148	0.0555556		0.290909	0.0759494	0.0854701	0.0206186	0.2	0.0854701	0.145455	0.0350877		0.322581	0.264706	0.115385	0.0350877	0.325581		0.122066	0.0645161
	0.151261	0.0487805	0.110236	0.0322581	0.343529	0.09375	0.137931	0.0588235		0.333333	0.0769231	0.0869565	0.0307692	0.20155	0.110236	0.146341	0.0384615		0.352941	0.281879	0.119658	0.0350877	0.326797		0.126582	0.0677966
	0.153846	0.05	0.111801	0.0359281	0.373984	0.142857	0.139535	0.0631579		0.334842	0.08	0.0934579	0.0333333	0.278884	0.129032	0.162162	0.0408163		0.360248	0.308725	0.123894	0.0431655	0.366197		0.12844	0.0731707
	0.153846	0.0540541	0.11236	0.041958	0.425993	0.201835	0.184211	0.0689655		0.433333	0.0851064	0.0952381	0.0357143	0.289157	0.133333	0.178571	0.041958		0.376812	0.42963	0.125	0.0472441	0.415842		0.138776	0.0740741
	0.15873	0.0571429	0.113208	0.0425532	0.439306	0.26087	0.186667	0.0740741			0.0869565	0.0967742	0.0363636	0.474227	0.142857	0.197802	0.0444444		0.471545	0.547486	0.12766	0.0512821	0.585859		0.165414	0.079096
	0.160428	0.0705882	0.115702	0.0437956	0.542274	0.371859	0.189055	0.0740741			0.0869565	0.0970874	0.0408163	0.482759	0.162162	0.240964	0.0444444		0.495726		0.133333	0.0540541	0.589928		0.170213	0.0833333
	0.168675	0.0833333	0.121739	0.0495868		0.44898	0.191781	0.0769231			0.101695	0.0990099	0.041958	0.545455	0.238532	0.241379	0.0454545				0.142857	0.0597015	1.03448		0.193548	0.0965517
	0.170213	0.0869565	0.126984	0.0645161			0.20155	0.0769231			0.108108	0.103448	0.0454545	0.68323	0.244898	0.257426	0.0454545				0.142857	0.0634921			0.195489	0.123894
	0.172414	0.0869565	0.129032	0.0740741			0.211765	0.0869565			0.11236	0.107143	0.0465116	0.734694	0.258065	0.269231	0.0465116				0.14876	0.0634921			0.204082	0.141414
	0.190476	0.0869565	0.135338	0.075			0.214286	0.0909091			0.114286	0.10989	0.0478469		0.27027	0.27027	0.0594059				0.162791	0.0653595			0.226415	0.204082
	0.2	0.0909091	0.142857	0.0779221			0.228571	0.0952381			0.114286	0.117647	0.05		0.295652	0.273684	0.0689655				0.170543	0.0680272			0.304
	0.20339	0.0983607	0.143791	0.0779221			0.230769	0.108108			0.123457	0.133333	0.0571429		0.389262	0.275862	0.0689655				0.175439	0.0775194			0.305085
	0.205128	0.1	0.151261	0.08			0.232558	0.125			0.123457	0.136364	0.0606061			0.311111	0.0759494				0.191781	0.079096			0.313253
	0.206897	0.105263	0.153846	0.0838323			0.245614	0.133333			0.15	0.142857	0.0618557			0.337662	0.0769231				0.196078	0.08			0.350515
	0.216216	0.111675	0.176471	0.0917431			0.25	0.135593			0.150943	0.142857	0.0674157			0.416667	0.0869565				0.2	0.08			0.357143
	0.229508	0.113208	0.181818	0.0923077			0.252874	0.137931			0.165138	0.150943	0.0674157			0.426966	0.0952381				0.206897	0.0882353			0.444444
	0.235294	0.138614	0.183406	0.103093			0.257426	0.138889			0.168675	0.178218	0.0740741			0.554217	0.0990099				0.208333	0.11465			0.488889
	0.268041	0.139535	0.186047	0.10989			0.265734	0.144928			0.216216	0.184615	0.0769231				0.105263				0.217391	0.117647			0.488889
	0.280374	0.142857	0.18705	0.114286			0.278481	0.153846			0.227273	0.222222	0.084507				0.105263				0.236559	0.126582			0.778325
	0.313253	0.146341	0.18705	0.117647			0.307692	0.173913			0.25	0.25641	0.0952381				0.111111				0.285714	0.136986			0.896552
	0.320988	0.153846	0.195489	0.126582			0.32	0.2			0.268657	0.278481	0.0952381				0.111111				0.285714	0.147059
	0.341463	0.163265	0.195489	0.142857			0.346154	0.204082			0.361446	0.3125	0.097561				0.176471				0.298851	0.158273
	0.344828	0.166667	0.196532	0.148148			0.440678	0.235294			0.408602	0.317241	0.1				0.191781				0.313725	0.159509
	0.375	0.195122	0.204082	0.158273			0.455446	0.24			0.424242	0.36	0.101266				0.205882				0.329114	0.177215
	0.38806	0.276923	0.212766	0.170543				0.258065				0.37037	0.109091				0.218487				0.333333	0.210526
	0.422535	0.280374	0.216561	0.173913				0.258824				0.387097	0.133333								0.336	0.216561
	0.509804	0.291667	0.225352	0.181818								0.393701	0.140351								0.37037	0.218487
	0.523077	0.305085	0.233333	0.181818								0.4	0.140845								0.383562	0.21978
	0.535211	0.333333	0.266667	0.189781								0.421769	0.153846								0.385321	0.225806
	0.696629	0.390805	0.272727	0.198473								0.426966	0.165138								0.393939	0.238994
	1.11688	0.578947	0.3	0.2								0.45614	0.17284								0.652174	0.238994
	1.2	0.857143	0.308943	0.213592								0.478261	0.181818								0.753769	0.275862
			0.319328	0.222222								0.503597	0.204082								0.842105	0.30137
			0.329114	0.285714								0.504673	0.204082									0.432432
			0.338462	0.420168								0.507463	0.215827									0.452174
			0.347107	0.5								0.540541	0.24
			0.37037									0.542373	0.315789
			0.49505									0.604651	0.320611
												0.77193	0.361446
												0.939759	0.392157

## Sheet: at approx 1000 generations
Strain -	Strain 1					Strain 2					Strain 3
Selection -	Selection on High Glucose		Slection on Low Glucose			Selection on High Glucose		Slection on Low Glucose			Selection on High Glucose		Slection on Low Glucose
Current glucose concentration -	High (10 mg/ml)	Low (0.1 mg/ml)	High (10 mg/ml)	Low (0.1 mg/ml)		High (10 mg/ml)	Low (0.1 mg/ml)	High (10 mg/ml)	Low (0.1 mg/ml)		High (10 mg/ml)	Low (0.1 mg/ml)	High (10 mg/ml)	Low (0.1 mg/ml)
	0	0	0	0		0	0	0	0		0	0	0	0
	0	0	0	0		0.0155039	0	0	0		0	0	0	0
	0	0	0	0		0.0240964	0.0273973	0	0		0	0	0	0
	0	0	0	0		0.0397351	0.0521739	0	0		0	0	0	0
	0	0.025974	0	0		0.0526316	0.0784314	0	0		0	0.017094	0	0
	0.0145985	0.031746	0	0		0.0582524	0.0857143	0.0229885	0		0.0206186	0.0357143	0	0
	0.0350877	0.037037	0	0		0.0606061	0.103093	0.0246914	0		0.0229885	0.0363636	0.0487805	0
	0.0408163	0.0382166	0.0300752	0		0.0645161	0.109091	0.0377358	0		0.0273973	0.0472441	0.0555556	0
	0.0416667	0.0384615	0.031746	0		0.0682927	0.114943	0.0384615	0		0.0289855	0.0512821	0.0769231	0
	0.0434783	0.0492611	0.0392157	0		0.0722892	0.12	0.0444444	0		0.0350877	0.0689655	0.0779221	0
	0.0444444	0.0555556	0.0408163	0		0.0840336	0.121212	0.05	0		0.0416667	0.0722892	0.08	0
	0.0564972	0.0560748	0.0483092	0		0.0952381	0.123457	0.0526316	0		0.0521739	0.0854701	0.08	0
	0.0594059	0.0645161	0.0487805	0		0.0970874	0.126582	0.0571429	0		0.0582524	0.0882353	0.0833333	0.0152672
	0.0740741	0.0689655	0.0487805	0		0.103093	0.133333	0.0727273	0		0.0701754	0.0888889	0.0952381	0.0229885
	0.0813008	0.0722892	0.0555556	0		0.103704	0.134831	0.0759494	0		0.0759494	0.115702	0.117647	0.0266667
	0.0833333	0.0740741	0.0674157	0		0.10989	0.135338	0.0909091	0		0.0869565	0.126984	0.120482	0.0289855
	0.0903226	0.0769231	0.075188	0		0.117647	0.141732	0.0965517	0		0.0903226	0.144578	0.126126	0.031746
	0.0952381	0.08	0.0833333	0		0.126126	0.156863	0.103448	0		0.117647	0.153846	0.137931	0.037037
	0.0978261	0.0923077	0.112	0		0.130841	0.172414	0.105263	0.019802		0.150538	0.208589	0.139535	0.0416667
	0.106667	0.0952381	0.113208	0		0.136364	0.176871	0.105263	0.021978		0.16	0.226804	0.140845	0.0434783
	0.11215	0.10219	0.12766	0		0.136364	0.181818	0.107527	0.0246914		0.204082	0.234483	0.140845	0.0512821
	0.119658	0.106509	0.12987	0		0.141414	0.1875	0.11236	0.0246914		0.211765	0.281481	0.144928	0.0540541
	0.12987	0.108108	0.133333	0		0.156863	0.19209	0.114943	0.0246914		0.235294	0.357895	0.153846	0.0571429
	0.146893	0.115385	0.144928	0		0.156863	0.2	0.115385	0.025974		0.243902		0.157895	0.0582524
	0.14876	0.119658	0.156863	0		0.157303	0.227545	0.12	0.0266667		0.25		0.16092	0.0606061
	0.166667	0.129032	0.162162	0		0.157895	0.227848	0.120482	0.0350877		0.293333		0.162162	0.0606061
	0.185567	0.136986	0.166667	0.0121212		0.165138	0.229508	0.126126	0.0350877		0.352941		0.166667	0.0645161
	0.190476	0.137566	0.181818	0.0194175		0.165138	0.232558	0.135135	0.04		0.392157		0.170213	0.0645161
	0.197183	0.137931	0.198198	0.021978		0.166667	0.235294	0.142857	0.0465116		0.409639		0.173913	0.0722892
	0.197183	0.142857	0.205128	0.0240964		0.178218	0.242991	0.142857	0.0465116		0.502924		0.175439	0.0754717
	0.206897	0.144928	0.208955	0.025974		0.189474	0.280374	0.150943	0.047619				0.175439	0.0934579
	0.206897	0.153846	0.216216	0.0338983		0.195122	0.291667	0.165138	0.047619				0.181818	0.0970874
	0.211765	0.16	0.222222	0.0402685		0.210526	0.327684	0.176	0.0487805				0.190476	0.10101
	0.218487	0.16092	0.222222	0.0416667		0.211765	0.375758	0.178571	0.0487805				0.190476	0.123894
	0.222222	0.165138	0.258824	0.0465116		0.218487	0.426966	0.190476	0.05				0.195122	0.126126
	0.231579	0.166667	0.285714	0.0465116		0.235294	0.43038	0.193548	0.0526316				0.2	0.133333
	0.233333	0.166667	0.290076	0.047619		0.244898	0.742857	0.2	0.0555556				0.252874	0.14433
	0.238532	0.166667	0.292683	0.0487805		0.252101		0.2	0.0560748				0.324324	0.148148
	0.252874	0.175439	0.315789	0.0560748		0.253521		0.2	0.0571429				0.4	0.162162
	0.264151	0.175439	0.315789	0.0613497		0.269231		0.210526	0.0571429				0.410256	0.169492
	0.28125	0.186667	0.324786	0.0681818		0.275229		0.212121	0.0645161				0.528736	0.241758
	0.30303	0.208955	0.347826	0.0689655		0.322581		0.226415	0.0674157				0.535211	0.262069
	0.309278	0.235294	0.36	0.0689655		0.333333		0.24	0.0689655				0.556701	0.315789
	0.330709	0.265487	0.416667	0.0740741		0.35		0.245614	0.0722892				0.651163	0.333333
	0.333333	0.30303	0.44	0.0769231		0.352941		0.245614	0.0727273				0.666667
	0.345455	0.325581	0.48	0.102564		0.387097		0.254545	0.0779221				0.666667
	0.363636	0.32967	0.505495	0.108108		0.457143		0.285714	0.0784314				0.683544
	0.388889	0.341463	0.571429	0.153846		0.493506		0.295652	0.08				0.708333
	0.393443	0.347826	0.716981	0.211765		0.52381		0.324786	0.08				1.13333
	0.4	0.461538	0.716981	0.231579		0.585366		0.339623	0.0821918
	0.415842	0.516854	0.760563	0.26087				0.346667	0.0833333
	0.419753	0.545455	0.8	0.30303				0.373984	0.0851064
	0.5	1.44041	0.83871	0.40708				0.379747	0.0888889
	0.588235							0.470588	0.0895522
	0.697674							0.5625	0.0970874
	0.726457								0.097561
	0.808511								0.103093
	0.918919								0.105263
									0.114286
									0.117647
									0.117647
									0.125
									0.126582
									0.12844
									0.12987
									0.136986
									0.140351
									0.149254
									0.153846
									0.156522
									0.171429
									0.17284
									0.177215
									0.181818
									0.206897
									0.206897
									0.212766
									0.212766
									0.232558
									0.24
									0.241758
									0.27907
									0.285714
									0.292135
									0.304348
									0.333333
									0.36

## Sheet: at approx 2000 generations
Strain -	Strain 1					Strain 2					Strain 3
Selection -	Selection on High Glucose		Slection on Low Glucose			Selection on High Glucose		Slection on Low Glucose			Selection on High Glucose		Slection on Low Glucose
Current glucose concentration -	High (10 mg/ml)	Low (0.1 mg/ml)	High (10 mg/ml)	Low (0.1 mg/ml)		High (10 mg/ml)	Low (0.1 mg/ml)	High (10 mg/ml)	Low (0.1 mg/ml)		High (10 mg/ml)	Low (0.1 mg/ml)	High (10 mg/ml)	Low (0.1 mg/ml)
	0	0	0	0		0	0	0	0		0	0	0	0
	0	0	0	0		0	0.00643087	0	0		0	0	0	0
	0	0.0101523	0	0		0	0.0155039	0	0		0	0	0	0
	0.019802	0.0101523	0	0		0	0.0206186	0	0		0	0.0141844	0	0
	0.028169	0.013245	0	0		0	0.0285714	0	0		0	0.0298507	0	0
	0.0307692	0.0232558	0	0		0	0.0350877	0	0		0.0127389	0.030303	0	0
	0.037037	0.0273973	0	0		0	0.0458015	0	0		0.0155039	0.030303	0	0
	0.0512821	0.0346821	0	0		0	0.0472441	0	0		0.0232558	0.0320856	0	0
	0.0512821	0.0357143	0	0		0	0.0472441	0	0		0.0266667	0.0331492	0	0
	0.0521739	0.0454545	0	0		0	0.0504202	0.0150376	0		0.027027	0.0444444	0	0
	0.0526316	0.0465116	0	0		0	0.0588235	0.017094	0		0.0338983	0.0550459	0	0
	0.0526316	0.0470588	0	0		0	0.0597015	0.0238095	0		0.037037	0.070922	0.0101523	0
	0.0526316	0.0470588	0.0155039	0		0.016	0.0645161	0.0266667	0		0.0384615	0.070922	0.017094	0.00956938
	0.0558659	0.0487805	0.0162602	0		0.021978	0.0699301	0.0333333	0		0.0487805	0.0833333	0.0224719	0.011976
	0.0571429	0.0519481	0.0183486	0		0.0246914	0.0769231	0.0392157	0		0.05	0.0833333	0.0232558	0.013245
	0.0659341	0.0653595	0.0253165	0		0.0273973	0.08	0.0431655	0		0.0606061	0.0941176	0.0449438	0.0165289
	0.0666667	0.070922	0.028169	0		0.0338983	0.08	0.0519481	0		0.0689655	0.0952381	0.0458015	0.0224719
	0.0722892	0.0722892	0.0298507	0		0.0338983	0.08	0.0521739	0.0152672		0.0719424	0.103093	0.0533333	0.0235294
	0.0769231	0.079096	0.030303	0.0129032		0.0377358	0.0851064	0.0571429	0.0168067		0.089172	0.113208	0.057971	0.0263158
	0.0784314	0.0821918	0.0333333	0.0136054		0.0392157	0.0854701	0.0571429	0.018018		0.0915033	0.115702	0.0674157	0.0307692
	0.0816327	0.0826446	0.0444444	0.0165289		0.0408163	0.0854701	0.0666667	0.0327869		0.09375	0.117647	0.0681818	0.0314961
	0.0821918	0.0857143	0.0487805	0.018018		0.0487805	0.0869565	0.070922	0.0333333		0.103286	0.119658	0.0725389	0.0425532
	0.0851064	0.0869565	0.0487805	0.0183486		0.0512821	0.0880503	0.0789474	0.0392157		0.107527	0.126582	0.0754717	0.0430108
	0.0884956	0.0903226	0.0487805	0.0190476		0.0571429	0.0903226	0.0857143	0.0465116		0.133333	0.12987	0.0769231	0.0512821
	0.0884956	0.0963855	0.0504202	0.0238095		0.0594059	0.0927152	0.101266	0.0636943		0.140351	0.133333	0.0769231	0.0562249
	0.109091	0.097561	0.0517241	0.0266667		0.0606061	0.0930233	0.111111	0.0645161		0.142857	0.15	0.0787402	0.0869565
	0.10989	0.0987654	0.0606061	0.0273973		0.0615385	0.0934579	0.12766	0.0661157		0.147368	0.176471	0.08	0.0923077
	0.10989	0.105263	0.0606061	0.0298507		0.0645161	0.097561	0.131387	0.0666667		0.150538	0.186335	0.0952381	0.0952381
	0.11236	0.109589	0.0615385	0.0338983		0.0674157	0.103704	0.133333	0.0719424		0.153846	0.1875	0.0952381	0.0961538
	0.113208	0.117647	0.0634921	0.0338983		0.0727273	0.105263	0.135338	0.0740741		0.156522	0.192593	0.100719	0.123457
	0.115702	0.119816	0.0701754	0.0350877		0.075	0.108108	0.146893	0.075		0.165414	0.204724	0.108527	0.125
	0.135922	0.125	0.0740741	0.0437956		0.075188	0.11465	0.170732	0.0763359		0.168675	0.20979	0.111801	0.145251
	0.136364	0.129496	0.0740741	0.0451128		0.0869565	0.119658	0.184397	0.0775194		0.170213	0.214286	0.113821	0.166667
	0.147368	0.135922	0.075188	0.0465116		0.0888889	0.124138	0.186667	0.0779221		0.181818	0.240964	0.116279	0.173913
	0.15	0.139535	0.0763359	0.0512821		0.0923077	0.126582	0.191083	0.08		0.192308	0.27451	0.12	0.181818
	0.150943	0.142857	0.08	0.0547945		0.0934579	0.130841	0.193548	0.0952381		0.197183	0.27957	0.120482	0.193548
	0.153846	0.148148	0.08	0.0645161		0.0934579	0.136364	0.213592	0.0967742		0.222222	0.285714	0.123457	0.214286
	0.16	0.15	0.0833333	0.0645161		0.105263	0.15873	0.228188	0.0970874		0.226087	0.285714	0.131387	0.237288
	0.162162	0.150289	0.0857143	0.0666667		0.105882	0.174359	0.232558	0.0980392		0.27027	0.318841	0.138889	0.25641
	0.162162	0.151261	0.0869565	0.0697674		0.106667	0.1875	0.308943	0.103093		0.271186	0.323529	0.140127	0.27027
	0.163934	0.153846	0.09375	0.0722892		0.108527	0.201835	0.325581	0.105263		0.280374	0.327869	0.141935	0.320442
	0.164706	0.153846	0.1	0.0779221		0.111801	0.217822	0.333333	0.105263		0.280543	0.335766	0.142857	0.382514
	0.178571	0.156863	0.103448	0.0826446		0.112	0.222222	0.388489	0.111111		0.292683	0.357143	0.150538
	0.179104	0.157303	0.111111	0.0882353		0.12069	0.225166		0.114943		0.294574	0.372881	0.151515
	0.181818	0.161491	0.117647	0.0979021		0.125	0.229008		0.115942		0.305085	0.376812	0.156028
	0.181818	0.163934	0.129496	0.109091		0.126984	0.255639		0.123077		0.330435	0.427746	0.156863
	0.208955	0.165138	0.131148	0.110236		0.131004	0.258824		0.124138		0.333333	0.482759	0.16
	0.210526	0.168224	0.131387	0.119658		0.131148	0.259542		0.130841		0.336	0.494118	0.172414
	0.217391	0.181818	0.136646	0.122449		0.147368	0.271186		0.131148		0.4	0.511628	0.177215
	0.225806	0.181818	0.156028	0.126984		0.149254	0.281879		0.135922		0.461538	0.528	0.181818
	0.229008	0.185567	0.222222	0.130178		0.153846	0.285714		0.142857		0.465753	0.531646	0.181818
	0.237288	0.20155	0.280374	0.164384		0.155844	0.314286		0.153846		0.592593	0.557377	0.184397
	0.24	0.204082	0.368932	0.168675		0.158273	0.319328		0.169492		0.597403	0.606061	0.188679
	0.25	0.222222	0.373626	0.169492		0.163265	0.330935		0.170543			0.66055	0.190476
	0.280374	0.222222	0.42623	0.186667		0.165138	0.346667		0.173228			0.707692	0.2
	0.307692	0.235897	0.439024	0.188679		0.180328	0.352941		0.176			0.857143	0.20155
	0.309278	0.238994	0.444444	0.206897		0.181818	0.357143		0.176471				0.215385
	0.3125	0.243902	0.581818	0.211382		0.184615	0.384615		0.178862				0.215827
	0.330097	0.255814		0.213592		0.1875	0.404762		0.184874				0.229008
	0.368421	0.255814		0.222222		0.192593	0.406015		0.201835				0.231579
	0.376238	0.25641		0.25		0.194553	0.461538		0.211382				0.238994
	0.377778	0.26		0.26087		0.204724	0.528		0.230088				0.272727
	0.412698	0.272727		0.3125		0.205607	0.541176		0.231884				0.276423
	0.436782	0.292683		0.322581		0.212121	0.550725		0.242991				0.299213
	0.533333	0.293333		0.333333		0.216561	0.554839		0.255319				0.3125
	0.586207	0.293333				0.217143	0.561404		0.255639				0.361446
	0.592593	0.294118				0.230303	0.713043		0.269231				0.368421
	0.644068	0.313253				0.241379	0.741573		0.333333				0.44898
	0.757764	0.315789				0.242424			0.378378				0.458333
	1.14563	0.315789				0.251852			0.484848				0.461538
		0.322581				0.257426							0.474576
		0.341463				0.266667							0.520548
		0.415094				0.27451							0.588235
		0.428571				0.280992
		0.521008				0.285714
		0.608696				0.289474
		0.651163				0.32
		0.747475				0.32
						0.328358
						0.363636
						0.382353
						0.38806
						0.405797
						0.406504
						0.432432
						0.439024
						0.439024
						0.454545
						0.456693
						0.484472
						0.526316
						0.615385
						0.677419
						0.731707
						0.859903
						0.863636
						0.980892
						1.13615
						1.16535
